# Supplementary material for: Does Exercise Training Improve Cardiac-Parasympathetic Nervous System Activity in Sedentary People? A Systematic Review with Meta-Analysis
Source: Int J Environ Res Public Health. 2022 Oct 26;19(21):13899. doi: 10.3390/ijerph192113899 (PMC9656115; doi:10.3390/ijerph192113899)
Supplement: Supplementary file 1 [file ijerph-19-13899-s001.zip]

Archive with 1 entries (1 files):
- ijerph-1870483-supplementary.pdf
